# Supplementary material for: In Vitro/In Vivo Translation of Synergistic Combination of MDM2 and MEK Inhibitors in Melanoma Using PBPK/PD Modelling: Part I
Source: Int J Mol Sci. 2022 Oct 26;23(21):12984. doi: 10.3390/ijms232112984 (PMC9656205; doi:10.3390/ijms232112984)
Supplement: Supplementary file 1 [file ijms-23-12984-s001.zip]

Archive with 1 entries (1 files):
- ijms-1990351-supplementary.pdf
